# Supplementary material for: Newborns with Favourable Outcomes after Perinatal Asphyxia Have Upregulated Glucose Metabolism-Related Proteins in Plasma
Source: Biomolecules. 2023 Sep 30;13(10):1471. doi: 10.3390/biom13101471 (PMC10604898; doi:10.3390/biom13101471)
Supplement: Supplementary file 1 [file biomolecules-13-01471-s001.zip]

Archive with 1 entries (1 files):
- biomolecules-2547161-supplementary.pdf
